# Supplementary material for: Is the mouse nose a miniature version of a rat nose? A computational comparative study
Source: Comput Methods Programs Biomed. Author manuscript; Available in PMC 2025 May 31. (PMC12125470; doi:10.1016/j.cmpb.2024.108282)
Supplement: Supplement word document [file NIHMS2084474-supplement-Supplement_word_document.xlsx]

## Sheet: Sheet1
Supplementary Table
Odorant	CAS number:	Molecular formula:	Molecular weight (g/ mol):	Henry's Law constant (atm-m3/mole)	LogP	Da , Air phase diffusivity (m2/s)	Dm , Mucus phase diffusivity (m2/s)	β, Mucosa solubility
Isoamyl Acetate	000123-92-2	C7 H14 O2	130.19	0.000587	2.25	6.75e-06	7.12e-10	0.00394644
Alpha-Terpinene	000099-86-5	C10 H16	136.24	0.365	4.25	6.32e-06	6.84e-10	0.138615
D-Limonene	005989-27-5	C10 H16	136.24	0.0319	4.57	6.32e-06	6.84e-10	0.00764928
1,8-Cineole	000470-82-6	C10 H18 O1	154.25	0.00011	2.74	6.05e-06	6.48e-10	0.000365753
Perillyl Alcoh	000536-59-4	C10 H16 O1	152.24	1.39e-05	3.17	6.07e-06	6.62e-10	2.49161e-05
Menthol	000089-78-1	C10 H20 O1	156.27	1.52e-05	3.4	5.93e-06	6.35e-10	1.95787e-05
D-Carvone	2244-16-8	C10 H14 O1	150.22	7.73e-05	2.71	6.18e-06	6.76e-10	0.000268346
Toluene	000108-88-3	C7 H8	92.14	0.00664	2.73	8.11e-06	9.1e-10	0.0223977
Anisole	000100-66-3	C7 H8 O1	108.14	0.000484	2.11	7.67e-06	8.64e-10	0.00397903
Acetophenone	000098-86-2	C8 H8 O1	120.15	1.04e-05	1.58	7.18e-06	8.1e-10	0.000183104
Benzaldehyde	000100-52-7	C7 H6 O1	106.13	2.67e-05	1.48	7.81e-06	8.94e-10	0.000542723
Methyl Benzoate	000093-58-3	C8 H8 O2	136.15	3.24e-05	2.12	6.9e-06	7.7e-10	0.000262565
Phenyl Acetate	000122-79-2	C8 H8 O2	136.15	6.48e-05	1.49	6.9e-06	7.6e-10	0.00129838
Hexane	000110-54-3	C6 H14	86.18	1.8	3.9	7.88e-06	8.22e-10	1.13031
Hexanal	000066-25-1	C6 H12 O1	100.16	0.000213	1.78	7.59e-06	8.1e-10	0.00281345
Hexanoic Acid	000142-62-1	C6 H12 O2	116.16	7.58e-07	1.92	7.16e-06	7.7e-10	8.18776e-06
2-Hexanol	626-93-7	C6 H14 O1	102.18	2.44e-05	1.76	7.43e-06	7.86e-10	0.000331688
Heptane	000142-82-5	C7 H16	100.21	2	4.66	7.23e-06	7.54e-10	0.421403
Heptanoic-Acid	000111-14-8	C7 H14 O2	130.19	6.5e-07	2.42	6.67e-06	7.12e-10	3.42292e-06
Heptaldehyde (Heptanal)	111-71-7	C7 H14 O1	114.19	0.00027	2.29	7.01e-06	7.44e-10	0.00171384
2-Heptanone	000110-43-0	C7 H14 O1	114.19	0.000169	1.98	7.01e-06	7.44e-10	0.00167472
1-Heptanol	111-70-6	C7 H16 O1	116.21	1.88e-05	2.62	6.86e-06	7.25e-10	7.42739e-05
Octane	000111-65-9	C8 H18	114.23	3.21	5.18	6.71e-06	6.99e-10	0.320391
Octanal	000124-13-0	C8 H16 O1	128.22	0.000514	2.78	6.54e-06	6.91e-10	0.00161361
Octanoic-Acid	000124-07-2	C8 H16 O2	144.22	8.92e-07	3.05	6.25e-06	6.65e-10	1.89982e-06
Vanillin	000121-33-5	C8 H8 O3	152.15	2.15e-09	1.21	6.61e-06	7.45e-10	6.44158e-08
2-Octanone	111-13-7	C8 H16 O1	128.22	0.000188	2.37	6.66e-06	7.33e-10	0.00106376
1-Butanol	71-36-3	C4 H10 O2	74.12	8.81e-06	0.88	6.25e-06	6.92e-10	0.000356923
1-Propanol	71-23-8	C3 H8 O1	60.1	7.41e-06	0.25	1.03e-05	1.11e-09	0.000300205
Ethylacetoacet	141-97-9	C6 H10 O3	130.14	1.2e-06	0.25	7.17e-06	8.05e-10	4.86161e-05
Camphor	000076-22-2	C10 H16 O1	152.24	8.1e-05	2.38	6.25e-06	6.92e-10	0.000451783
Cyclohexane	000110-82-7	C6 H12	84.16	0.15	3.44	8.05e-06	8.49e-10	0.182419
Alpha-pinene	000080-56-8	C10 H16	136.24	0.294	4.83	7.59e-06	7.98e-10	0.0485211
Fenchone	7787-20-4	C10 H16 O1	152.24	7e-05	3.52	5.99e-06	6.34e-10	7.58847e-05
Ethyl Butyrate	000105-54-4	C6 H12 O2	116.16	0.000399	1.85	7.26e-06	7.7e-10	0.00476596
Hydrocinnamaldehyde	104-53-0	C9 H10 O1	134.18	7.27e-06	2.03	6.68e-06	7.45e-10	6.70483e-05
Ethyl-Benzaldehyde	4748-78-1	C9 H10 O1	134.18	1.97e-05	2.75	6.76e-06	7.84e-10	6.45686e-05
Butyraldehyde	000123-72-8	C4 H8 O1	72.11	0.000115	0.88	9.34e-06	1.01e-09	0.00465905
Nonanoic acid	000112-05-0	C9 H18 O2	158.24	1.62e-06	3.42	5.91e-06	6.25e-10	2.02756e-06
2-Pentanone	000107-87-9	C5 H10 O1	86.13	8.36e-05	0.91	8.34e-06	8.94e-10	0.00338692
Decane	000124-18-5	C10 H22	142.29	5.15	5.01	6.05e-06	6.41e-10	0.656245
Butanone	78-93-3	C4 H8 O1	72.11	5.69e-05	0.29	9.47e-06	1.07e-09	0.00230521
Pyrazine	000290-37-9	C4 H4 N2	80.09	2.92e-06	-0.26	9.42e-06	1.07e-09	0.000118299
Trimethylpyrazine	014667-55-1	C7 H10 N2	122.17	3.92e-06	0.95	7.05e-06	7.71e-10	0.000158813
N-Methyl IsoNicotinate	002459-09-8	C7 H7 N1 O2	137.14	4.54e-08	0.87	7e-06	7.79e-10	1.83931e-06
1-methyl-2(1H)-Pyridinone	000694-85-9	C6 H7 N1 O1	109.13	2.49e-08	-0.23	7.79e-06	8.97e-10	1.00878e-06
cyclohexyl acetate	000622-45-7	C8 H14 O2	142.2	0.000319	2.64	6.57e-06	7.13e-10	0.00122458
MethyhlCyclohexylCarbonate	4630-82-4	C8 H14 O2	142.2	0.000319	2.64	6.56e-06	7.13e-10	0.00122458
Cineole-1-4 (1-4, Cineole)	000470-67-7	C10 H18 O1	154.25	0.000204	2.97	6.05e-06	6.48e-10	0.000487416
P-Cymene	000099-87-6	C10 H14	134.22	0.011	4.1	6.42e-06	7e-10	0.0051822
IsoPropylCyclohexane	000696-29-7	C9 H18	126.24	0.597	4.5	6.52e-06	7e-10	0.158302
Vinyl Cyclohexane	000695-12-5	C8 H14	110.2	0.176	3.95	7.13e-06	7.75e-10	0.102858
Gamma-Terpinene	000099-85-4	C10 H16	136.24	0.0225	4.5	6.32e-06	6.84e-10	0.00596615
CyclohexAnone	000108-94-1	C6 H10 O1	98.15	9e-06	0.81	7.98e-06	8.94e-10	0.000364621
2-Cyclohexen-1-one	000930-68-7	C6 H8 O1	96.13	2.4e-05	0.61	7.67e-06	7.01e-10	0.000972323
TButylAlcohol	000075-65-0	C4 H10 O1	74.12	9.05e-06	0.35	9.16e-06	1.01e-09	0.000366647
Methyl Propionate	000554-12-1	C4 H8 O2	88.11	0.000174	0.84	8.71e-06	9.36e-10	0.00704934
MethylButyrate	000623-42-7	C5 H10 O2	102.13	0.000205	1.29	7.89e-06	8.42e-10	0.00547502
Methyl Valerate	000624-24-8	C6 H12 O2	116.16	0.000318	1.96	7.25e-06	7.7e-10	0.00324311
Methyl Hexanoate	000106-70-7	C7 H14 O2	130.19	0.000367	2.34	6.74e-06	7.12e-10	0.00216806
Methyl Heptanoate	000106-73-0	C8 H16 O2	144.22	0.000723	2.83	6.71e-06	7.12e-10	0.00211238
Methyl Octanoate	000111-11-5	C9 H18 O2	158.24	0.000783	3.32	5.96e-06	6.25e-10	0.00113142
Methyl Nonanate	001731-84-6	C10 H20 O2	172.27	0.00127	4.32	5.65e-06	5.91e-10	0.000436154
2-Decanone	693-54-9	C10 H20 O1	156.27	0.00036	3.73	5.81e-06	6.1e-10	0.000288611
BetaIonone	79-77-6	C13 H20 O1	192.3	8.09e-05	3.84	5.42e-06	5.69e-10	5.53754e-05
